# Supplementary material for: A general differential split-sample test to select sub-periods of discontinuous years gathering similar to different climate conditions
Source: MethodsX. 2020 Jul 23;7:101008. doi: 10.1016/j.mex.2020.101008 (PMC7451689; doi:10.1016/j.mex.2020.101008)
Supplement: Supplementary file 1 [file mmc1.zip]

Archive with 4 entries (4 files):
- GDSST Package User Guide.pdf
- MainSST.m
- PTfile.mat
- SST.m
