# Supplementary material for: A general differential split-sample test to select sub-periods of discontinuous years gathering similar to different climate conditions
Source: MethodsX. 2020 Jul 23;7:101008. doi: 10.1016/j.mex.2020.101008 (PMC7451689; doi:10.1016/j.mex.2020.101008)
Supplement: Supplementary file 1 [file mmc1.zip › MainSST.m]

%%%%%%%%%%%%%%%%%%%%%%%%%%%%%%%%%%%%%%%%%%%%%%%%%%%%%%%%%%%%%%%%%%%%%%%%%%%
% GENERAL INFORMATION %
%%%%%%%%%%%%%%%%%%%%%%%%%%%%%%%%%%%%%%%%%%%%%%%%%%%%%%%%%%%%%%%%%%%%%%%%%%%

%  This script Generate sub-periods by General Differential Split Sample
%  Test (Dakhlaoui et al., 2019) and three benchmark Split Sample Test :
%  (i) sliding-window SST (Coron et al., 2012);
%  (ii) random bootstrap SST (Coron, 2013; Arsenault et al., 2018);
%  and (iii) 4-sub-period DSST (Dakhlaoui et al., 2017).
%  Variable that need to be set
%  OptSST       :  Variable that define the SST to be used. It must be equal
%                  to 'GDSST' for GDSST, 'Mobile' for sliding-window SST,
%                  'Rand_part' for random bootstrap SST, and '4PDSST'
%                  for 4-sub-period DSST.
%  nsousperiod  :  number of sub-periods to be generated by GDSST or random
%                  bootstrap SST
%  durationSubP :  Duration of the sub-periods expressed in years.

close all
clear
clc

% Variable affectation
PTfile = load('PTfile.mat');
PT     = PTfile.PT;
ncatchment= (size (PT,2)-1)/2;


% Variable that need to be set
OptSST = 'GDSST'  % 'GDSST' , 'Mobile' ,'Rand_part',  '4PDSST'
nsousperiod=100
durationSubP =8


for j=1:ncatchment  % loops over catcments
    a=int2str (j);
    disp (['Catchment :  ' ,  a ])
    
    AnnualPrecip(:,1)=PT(:,1);
    AnnualTemp(:,1)=PT(:,1);
    
    AnnualPrecip(:,2)=PT(:,j*2);
    AnnualTemp(:,2)=PT(:,j*2+1);
    
    [echantillon,Combination] = SST(OptSST,AnnualPrecip,AnnualTemp,nsousperiod,durationSubP);
    
    if j==1
        echantillon2=echantillon;
        Combination2=Combination;
    else
        echantillon2=[echantillon2;echantillon];
        Combination2=[Combination2;Combination];
    end
    
end % end loops over catchments

% Scatter of the calibration-validation exercises generated by the selected
% SST expressed in term of ?T and ?P.

figure=scatter(echantillon2(:,3),echantillon2(:,4)*100);
ylabel('DP (%)','FontSize',12, 'FontName','Arial');
xlabel('DT (�C)','FontSize',12, 'FontName','Arial');
