# Supplementary material for: A general differential split-sample test to select sub-periods of discontinuous years gathering similar to different climate conditions
Source: MethodsX. 2020 Jul 23;7:101008. doi: 10.1016/j.mex.2020.101008 (PMC7451689; doi:10.1016/j.mex.2020.101008)
Supplement: Supplementary file 1 [file mmc1.zip › SST.m]

function [echantillon,Combination] = SST(OptSST,AnnualPrecip,AnnualTemp,nsousperiod,durationSubP)

%%%%%%%%%%%%%%%%%%%%%%%%%%%%%%%%%%%%%%%%%%%%%%%%%%%%%%%%%%%%%%%%%%%%%%%%%%%
% GENERAL INFORMATION %
%%%%%%%%%%%%%%%%%%%%%%%%%%%%%%%%%%%%%%%%%%%%%%%%%%%%%%%%%%%%%%%%%%%%%%%%%%%

%  This subroutine Generate sub-periods by General Differential Split Sample
%  Test (Dakhlaoui et al., 2019) and three benchmark Split Sample Test :
%  (i) sliding-window SST (Coron et al., 2012);
%  (ii) random bootstrap SST (Coron, 2013; Arsenault et al., 2018);
%  and (iii) 4-sub-period DSST (Dakhlaoui et al., 2017).


%%%%%%%%%%%%%%%%%%%%%%%%%%%%%%%%%%%%%%%%%%%%%%%%%%%%%%%%%%%%%%%%%%%%%%%%%%%
% Arguments %
%%%%%%%%%%%%%%%%%%%%%%%%%%%%%%%%%%%%%%%%%%%%%%%%%%%%%%%%%%%%%%%%%%%%%%%%%%%

% OptSST : 	  equal to 'GDSST' for GDSST, 'Mobile' for sliding-window SST,
%                 'Rand_part' for random bootstrap SST, and '4PDSST' for
%                 4-sub-period DSST.
% AnnualPrecip :  array of nx2 dimension the first column is for years
%                 and the second column for annual precipitation. n the number
%                 of years of the reference period
% AnnualTemp : 	  array of nx2 dimension the first column is for years
%                 and the second column for mean annual temperature .
%                 n the number of years of the reference period
% Nsousperiod :	  number of subperiods to be generated by GDSST
%                 or random bootstrap SST


%%%%%%%%%%%%%%%%%%%%%%%%%%%%%%%%%%%%%%%%%%%%%%%%%%%%%%%%%%%%%%%%%%%%%%%%%%%
% Outputs %
%%%%%%%%%%%%%%%%%%%%%%%%%%%%%%%%%%%%%%%%%%%%%%%%%%%%%%%%%%%%%%%%%%%%%%%%%%%

% echantillon :       a four column array containing all the independent
%                     validations exercises. The first column for the order
%                     of calibration period , the second the order of validation
%                     period, the third contains the changes in temperature
%                     between calibration and validation period ?T and the
%                     last contains the changes in precipitation ?P.
% Combination :       contain the years composing the generated subperiods.
%                     Each line contain one subperiod.


% Variable affectation
Years= AnnualPrecip(:,1);
ANDEB= AnnualPrecip(1,1);
Temperature=AnnualTemp(:,2);
Precipitation=AnnualPrecip(:,2);

% Calculation of Hot-Dry, Hot Wet,Cold Dry and Cold Wet years
medianep = median(AnnualPrecip(:,2));
medianet = median(AnnualTemp(:,2));
WetYears = AnnualPrecip(AnnualPrecip(:,2)>medianep,1);
WetYearst= AnnualTemp(AnnualPrecip(:,2)>medianep,2);
medianetw =  median( WetYearst);
DryYears = AnnualPrecip(AnnualPrecip(:,2)<= medianep,1);
DryYearst= AnnualTemp(AnnualPrecip(:,2)<=medianep,2);
medianetd = median( DryYearst);
HotDryYears = AnnualTemp(AnnualTemp(:,2)>= medianetd&AnnualPrecip(:,2)<= medianep,1);
HotWetYears = AnnualTemp(AnnualTemp(:,2)>= medianetw&AnnualPrecip(:,2)> medianep,1);
ColdDryYears = AnnualTemp(AnnualTemp(:,2)< medianetd&AnnualPrecip(:,2)<= medianep,1);
ColdWetYears = AnnualTemp(AnnualTemp(:,2)< medianetw&AnnualPrecip(:,2)> medianep,1);


% Calculation of subperiods according the the selected SST

%**************************************************************************
switch OptSST
%**************************************************************************
    
    
    case 'Rand_part'
    
        Combination1=nchoosek(Years,durationSubP);
        sizeCombination1=size(Combination1);
        Totcombin1=sizeCombination1(1);
        a=unique(round(rand (nsousperiod,1)*Totcombin1));
        
        Combination2=Combination1(a,:);
        Combination=sort(Combination2,2);
        Combination=unique(Combination,'rows');
        sizeCombination=size(Combination);
        Totcombin=sizeCombination(1);
        
        
    case 'GDSST'
       
        nyears=length (Precipitation);
        a=(ceil(rand (nsousperiod,1)*nyears));
        selectyears=Years(a);
        Iclimat=[Precipitation Temperature];
        [Combin, Dist] = knnsearch(Iclimat,Iclimat,'K',nyears ,'distance', 'mahalanobis');
        
        i=0;
        
                       
        while i<nsousperiod
            i=i+1;
            yearalea=ceil(rand (1,1)*nyears);
            nyears2=max(ceil(rand*nyears),durationSubP-1);
            
%             nyears2= randi([durationSubP-1,nyears-10])
            if nyears2==durationSubP-1
                lcs=1:durationSubP;
            else
            lcs(1) = 1;
            for k3 = 2:durationSubP;
               
                for iter = 1:1000;
                    lpos = 1 + floor(nyears2+0.5-sqrt((nyears2+0.5)^2 - nyears2*(nyears2+1)*rand));
                    idx = find(lcs(1:k3-1)==lpos) ;
                    if isempty(idx);
                        break; 
                    end;
                end;
              
                lcs(k3) = lpos;
            end;
            
            lcs = sort(lcs);
            end

            Combination2 (i,:)=Years(Combin(yearalea,lcs));
            Combination2=unique(Combination2,'rows');
            i=size(Combination2,1);
        end
        Combination=sort(unique(Combination2,'rows'),2);
        sizeCombination=size(Combination);
        Totcombin=sizeCombination(1);
        
        
    case '4PDSST'
 
        HotDryYears2=NaN(durationSubP,1);
        HotWetYears2=NaN(durationSubP,1);
        ColdDryYears2=NaN(durationSubP,1);
        ColdWetYears2=NaN(durationSubP,1);
        
        sizeHotDryYears= size(HotDryYears);
        sizeHotWetYears= size(HotWetYears);
        sizeColdDryYears= size(ColdDryYears);
        sizeColdWetYears= size(ColdWetYears);
        
        if sizeHotDryYears(1)==durationSubP
            HotDryYears2= HotDryYears;
        elseif sizeHotDryYears(1)>durationSubP
            HotDryYears2=HotDryYears(1:durationSubP);
        else
            HotDryYears2(1:sizeHotDryYears(1))=HotDryYears;
        end
       
        
        if sizeHotWetYears(1)==durationSubP
            HotWetYears2= HotWetYears;
        elseif sizeHotWetYears(1)>durationSubP
            HotWetYears2=HotWetYears(1:durationSubP);
        else
            HotWetYears2(1:sizeHotWetYears(1))=HotWetYears;
        end
        
        if sizeColdDryYears(1)==durationSubP
            ColdDryYears2= ColdDryYears;
        elseif sizeColdDryYears(1)>durationSubP
            ColdDryYears2=ColdDryYears(1:durationSubP);
        else
            ColdDryYears2(1:sizeColdDryYears(1))=ColdDryYears;
        end
        
        
        if sizeColdWetYears(1)==durationSubP
            ColdWetYears2= ColdWetYears;
        elseif sizeColdWetYears(1)>durationSubP
            ColdWetYears2=ColdWetYears(1:durationSubP);
        else
            ColdWetYears2(1:sizeColdWetYears(1))=ColdWetYears;
        end
        
        
        Combination2=[reshape( HotDryYears2(1:durationSubP),1,durationSubP);reshape(HotWetYears2(1:durationSubP),1,durationSubP);reshape(ColdDryYears2(1:durationSubP),1,durationSubP);reshape(ColdWetYears2(1:durationSubP),1,durationSubP)];
        Combination=unique(Combination2,'rows');
        sizeCombination=size(Combination);
        Totcombin=sizeCombination(1);
        
        
        
    case 'Mobile'
      
        Totcombin= length(Years)-durationSubP +1;
        Combination=zeros(Totcombin,durationSubP);
        for i=1:Totcombin
            for j=1:durationSubP;
                Combination(i,j)=Years(i+j-1) ;
            end
        end
        
        
end
%**************************************************************************


% Subperiod Climatic characteristics calculation
for i=1:Totcombin
    TMeanSubP(i)=   mean(AnnualTemp(find(ismember(AnnualTemp(:,1),Combination(i,:))),2));
    PMeanSubP(i)=   mean(AnnualPrecip(find(ismember(AnnualPrecip(:,1),Combination(i,:))),2)) ;
end
VariableClim= [TMeanSubP; PMeanSubP ];


% Constitution of validation exercices
iechantillon=0;
for i=1:Totcombin %cal
    for j=1:Totcombin %val
        
        if length(intersect (Combination(i,:),Combination(j,:))) == 0
            iechantillon=iechantillon+1;
            echantillon(iechantillon,1)=i;
            echantillon(iechantillon,2)=j;
            echantillon(iechantillon,3)=TMeanSubP(j)-TMeanSubP(i);
            echantillon(iechantillon,4)=(PMeanSubP(j)-PMeanSubP(i))/PMeanSubP(i);
        end
    end
end
